# Supplementary material for: Empowering Sustainable Growth and Workforce: Unveiling Challenges and Strategies for Retaining Community Pharmacists in Malaysia
Source: Pharmacy (Basel). 2023 Oct 12;11(5):163. doi: 10.3390/pharmacy11050163 (PMC10610527; doi:10.3390/pharmacy11050163)
Supplement: Supplementary file 1 [file pharmacy-11-00163-s001.zip]

Archive with 1 entries (1 files):
- pharmacy-2611819-supplementary.pdf
